# Supplementary material for: Upfront Anti-CD38 Monoclonal Antibody-Based Quadruplet Therapy for Multiple Myeloma: A Systematic Review and Meta-Analysis of Clinical Trials
Source: Cancers (Basel). 2025 Jun 11;17(12):1943. doi: 10.3390/cancers17121943 (PMC12190497; doi:10.3390/cancers17121943)
Supplement: Supplementary file 1 [file cancers-17-01943-s001.zip]

Archive with 1 entries (1 files):
- cancers-3653591-supplementary.pdf
